# Supplementary material for: Engineering Thermoresponsive Poly(N-isopropylacrylamide)-Based Films with Enhanced Stability and Reusability for Efficient Bone Marrow Mesenchymal Stem Cell Culture and Harvesting
Source: Molecules. 2024 Sep 21;29(18):4481. doi: 10.3390/molecules29184481 (PMC11435103; doi:10.3390/molecules29184481)
Supplement: Supplementary file 1 [file molecules-29-04481-s001.zip]

Archive with 1 entries (1 files):
- molecules-3179514-supplementary.pdf
